# Supplementary material for: Next generation sequencing analysis reveals that the ribonucleases RNase II, RNase R and PNPase affect bacterial motility and biofilm formation in E. coli
Source: BMC Genomics. 2015 Feb 14;16(1):72. doi: 10.1186/s12864-015-1237-6 (PMC4335698; doi:10.1186/s12864-015-1237-6)
Supplement: Additional file 1: — Differentially expressed transcript lists. Table S1. Differential expressed transcript list for ∆rnb mutant. Table S2. Differential expressed transcript list for ∆rnr mutant. Table S3. Differential expressed transcript list for ∆pnp mutant. [file 12864_2015_1237_MOESM1_ESM.xlsx]

## Sheet: Table S1
		Table S1 – Differential expressed transcript list for ∆rnb mutant.
		Transcript	Transcript description	RPKM		Reads		Fold change1
				wt EXP	rnb EXP	wt EXP	rnb EXP	rnb EXP /wt EXP
		aspA	Aspartate ammonia-lyase	497.425	206.761	4266	1757	0.411861
		bglJ	Transcriptional activator protein bglJ	34.0583	10.5762	143	44	0.307692
		borD	Lipoprotein bor homolog from lambdoid prophage DLP12	84.1736	161.762	167	318	1.90419
		bsmA	Uncharacterized lipoprotein yjfO	82.5872	30.8532	181	67	0.370166
		bssS	Biofilm regulator bssS	130.751	45.3248	230	79	0.343478
		cpxP	Periplasmic protein cpxP	268.735	132.114	854	416	0.487119
		cspB	Cold shock-like protein cspB	2203.19	715.741	3380	1088	0.321893
		cspG	Cold shock-like protein cspG	4825.18	2278.17	7319	3424	0.467823
		cspI	Cold shock-like protein cspI	327.656	65.8701	497	99	0.199195
		csrB	CsrB small regulatory RNA	173.388	60.9744	419	146	0.348449
		cysA	Sulfate/thiosulfate import ATP-binding protein cysA	12.989	2.59129	86	17	0.197674
		cysI	Sulfite reductase [NADPH] hemoprotein beta-component	9.24471	1.58809	94	16	0.170213
		cysJ	Sulfite reductase [NADPH] flavoprotein alpha-component	8.80996	2.27012	94	24	0.255319
		cysP	Thiosulfate-binding protein	9.1	3.936	56	24	0.428571
		dicC	Repressor protein of division inhibition gene dicB	6.78741	0.622734	11	1	0.0909091
		dmsA	Anaerobic dimethyl sulfoxide reductase chain A	14.6632	6.24206	211	89	0.421801
		ecnA	Entericidin A	75.857	165.046	77	166	2.15584
		edd	Phosphogluconate dehydratase	55.2195	27.4417	593	292	0.492411
		evgS	Sensor protein evgS; Sensor protein	29.8813	13.0137	628	271	0.431529
		exbB	Biopolymer transport protein exbB	414.363	218.011	1876	978	0.521322
		exuR	Exu regulon transcriptional regulator	143.406	60.0927	684	284	0.415205
		exuT	Hexuronate transporter	8.85232	4.16922	75	35	0.466667
		fadH	2,4-dienoyl-CoA reductase [NADPH]	3.60351	1.7761	43	21	0.488372
		fau	5-formyltetrahydrofolate cyclo-ligase	133.731	62.2245	462	213	0.461039
		fdnG	Formate dehydrogenase, nitrate-inducible, major subunit	23.5623	10.3366	421	183	0.434679
		fdnH	Formate dehydrogenase, nitrate-inducible, iron-sulfur subunit	21.1403	6.92466	114	37	0.324561
		fdnI	Formate dehydrogenase, nitrate-inducible, cytochrome b556(fdn) subunit	33.0027	8.45113	134	34	0.253731
		fecR	Protein fecR	65.7975	27.538	381	158	0.414698
		fepA	Ferrienterobactin receptor	12.7146	5.19389	168	68	0.404762
		fepD	Ferric enterobactin transport system permease protein fepD	44.8671	18.5769	273	112	0.410256
		fes	Enterochelin esterase	11.9527	4.76563	81	32	0.395062
		fhuF	Ferric iron reductase protein fhuF	169.461	60.276	820	289	0.352439
		fiu	Catecholate siderophore receptor fiu	20.2149	8.55064	272	114	0.419118
		flgA	Flagella basal body P-ring formation protein flgA	21.4903	2.95755	88	12	0.136364
		flgB	Flagellar basal-body rod protein flgB	42.6971	7.11943	115	19	0.165217
		flgC	Flagellar basal-body rod protein flgC	41.9179	6.15343	110	16	0.145455
		flgD	Basal-body rod modification protein flgD	43.2307	5.16051	186	22	0.11828
		flgE	Flagellar hook protein flgE	44.0699	5.55959	320	40	0.125
		flgF	Flagellar basal-body rod protein flgF	47.972	8.46717	223	39	0.174888
		flgG	Flagellar basal-body rod protein flgG	32.8874	4.2014	158	20	0.126582
		flgH	Flagellar L-ring protein	28.4735	2.80355	123	12	0.097561
		flgI	Flagellar P-ring protein	15.7076	1.37186	104	9	0.0865385
		flgJ	Peptidoglycan hydrolase flgJ	14.3324	2.99879	82	17	0.207317
		flgK	Flagellar hook-associated protein 1	11.0542	2.16927	108	21	0.194444
		flhA	Flagellar biosynthesis protein flhA	11.5646	1.97262	142	24	0.169014
		flhB	Flagellar biosynthetic protein flhB	7.0859	1.02162	49	7	0.142857
		flhC	Flagellar transcriptional activator flhC	17.0907	6.12041	62	22	0.354839
		flhE	Flagellar protein flhE	17.6127	2.37004	45	6	0.133333
		fliA	RNA polymerase sigma factor; RNA polymerase sigma factor for flagellar operon	22.0675	5.22692	98	23	0.234694
		fliE	Flagellar hook-basal body complex protein fliE	17.1012	1.91768	36	4	0.111111
		fliF	Flagellar M-ring protein	19.5809	3.27655	193	32	0.165803
		fliG	Flagellar motor switch protein fliG	46.4135	6.35712	280	38	0.135714
		fliH	Flagellar assembly protein fliH	36.4655	6.17326	155	26	0.167742
		fliI	Flagellum-specific ATP synthase	25.3263	3.19501	208	26	0.125
		fliJ	Flagellar fliJ protein	15.7944	1.41691	45	4	0.0888889
		fliK	Flagellar hook-length control protein	17.3682	2.07966	118	14	0.118644
		fliL	Flagellar fliL protein	44.4411	6.11609	132	18	0.136364
		fliM	Flagellar motor switch protein fliM	51.1123	7.13222	311	43	0.138264
		fliN	Flagellar motor switch protein fliN	42.2258	4.90268	113	13	0.115044
		fliO	Flagellar protein fliO	52.0996	7.15096	125	17	0.136
		fliP	Flagellar biosynthetic protein fliP	24.6439	1.77653	112	8	0.0714286
		fliQ	Flagellar biosynthetic protein fliQ	24.3826	3.82787	45	7	0.155556
		fliZ	Protein fliZ	17.5692	2.90678	61	10	0.163934
		flu	Antigen 43	14.7133	152.356	269	2760	10.2602
		frdA	Fumarate reductase flavoprotein subunit	126.193	59.6786	1353	634	0.468588
		fruA	PTS system fructose-specific EIIBC component	867.435	305.174	8715	3038	0.348594
		fruB	Multiphosphoryl transfer protein	881.032	228.922	6001	1545	0.257457
		fruK	1-phosphofructokinase	1098	322.375	6263	1822	0.290915
		fsaA	Fructose-6-phosphate aldolase 1	38.6657	13.253	159	54	0.339623
		fumA	Fumarate hydratase class I, aerobic	57.2169	29.1819	560	283	0.505357
		galP	Galactose-proton symporter	103.433	23.4932	862	194	0.225058
		gatB	Galactitol-specific phosphotransferase enzyme IIB component	1007.2	508.249	1946	973	0.5
		glf	UDP-galactopyranose mutase	247.611	113.575	1648	749	0.45449
		glpA	Anaerobic glycerol-3-phosphate dehydrogenase subunit A	15.6968	1.87599	152	18	0.118421
		glpD	Aerobic glycerol-3-phosphate dehydrogenase	117.003	49.8199	1050	443	0.421905
		gmr	Protein gmr	13.7961	5.75845	162	67	0.41358
		gnsA	Protein gnsA	66.5684	13.2803	86	17	0.197674
		gnsB	Protein gnsB	57.2798	14.0615	74	18	0.243243
		gntK	Thermoresistant gluconokinase	88.1936	40.2654	294	133	0.452381
		gtrS	Uncharacterized protein yfdI	102.251	46.7226	815	369	0.452761
		hisA	1-(5-phosphoribosyl)-5-[(5-phosphoribosylamino)methylideneamino] imidazole-4-carboxamide isomerase	32.3451	9.99298	147	45	0.306122
		hisB	Histidine biosynthesis bifunctional protein hisB	40.943	18.4692	264	118	0.44697
		hisD	Histidinol dehydrogenase	36.341	14.464	284	112	0.394366
		hisG	ATP phosphoribosyltransferase	38.5103	17.8672	211	97	0.459716
		ibpA	Small heat shock protein ibpA	93.42	36.2044	250	96	0.384
		ibpB	Small heat shock protein ibpB	60.0884	25.5724	166	70	0.421687
		ibsA	toxic peptide IbsA	162.354	66.8137	103	42	0.407767
		ilvB	Acetolactate synthase; Acetolactate synthase isozyme 1 large subunit	123.335	65.4067	1237	650	0.525465
		ilvC	Ketol-acid reductoisomerase	141.573	8.71501	1246	76	0.0609952
		ilvD	Dihydroxy-acid dehydratase	67.0383	34.0587	735	370	0.503401
		ilvN	Acetolactate synthase isozyme 1 small subunit	121.015	54.9083	238	107	0.44958
		lamB	Maltoporin	391.4	169.076	3140	1344	0.428025
		leuQ	tRNAleuQ	330.322	701.23	261	549	2.10345
		livM	High-affinity branched-chain amino acid transport system permease protein livM	13.448	7.11548	103	54	0.524272
		lysZ	tRNAlysZ	375.673	656.9	273	473	1.7326
		malE	Maltose-binding periplasmic protein	343.701	147.774	2460	1048	0.426016
		malF	Maltose transport system permease protein malF	184.258	85.1353	1695	776	0.457817
		malG	Maltose transport system permease protein malG	148.881	60.9948	808	328	0.405941
		malK	Maltose/maltodextrin import ATP-binding protein malK	545.442	234.418	3668	1562	0.425845
		malM	Maltose operon periplasmic protein	241.957	116.959	1355	649	0.478967
		malP	Phosphorylase; Maltodextrin phosphorylase	159.27	72.0287	2245	1006	0.448107
		mgtA	Magnesium-transporting ATPase, P-type 1	110.584	211.489	1752	3320	1.89498
		mltD	Membrane-bound lytic murein transglycosylase D	97.5843	173.001	793	1393	1.75662
		mokC	Regulatory protein mokC	14.0044	41.7279	21	62	2.95238
		mtlA	PTS system mannitol-specific EIICBA component	22.6004	10.1572	256	114	0.445312
		napH	Ferredoxin-type protein napH	13.2791	4.02052	70	21	0.3
		narG	Respiratory nitrate reductase 1 alpha chain	41.9987	16.1428	919	350	0.380849
		narH	Respiratory nitrate reductase 1 beta chain	14.5126	4.84549	133	44	0.330827
		nirB	Nitrite reductase [NAD(P)H] large subunit	37.8324	13.8965	566	206	0.363958
		nirD	Nitrite reductase [NAD(P)H] small subunit	22.0759	7.42655	48	16	0.333333
		nrdE	Ribonucleoside-diphosphate reductase; Ribonucleoside-diphosphate reductase 2 subunit alpha	5.45045	15.5456	69	195	2.82609
		nrdF	Ribonucleoside-diphosphate reductase 2 subunit beta	3.26175	12.9942	19	75	3.94737
		nrdI	Protein nrdI	5.26556	26.5709	14	70	5
		nsrR	HTH-type transcriptional repressor nsrR	1206.06	580.843	3311	1580	0.477197
		ompC	Outer membrane protein C	3351.76	1910.01	22308	12596	0.56464
		osmB	Osmotically-inducible lipoprotein B	57.3661	12.3598	89	19	0.213483
		pinQ	Putative DNA-invertase from lambdoid prophage Qin	26.238	9.00875	97	33	0.340206
		pinR	Putative DNA-invertase from lambdoid prophage Rac	26.5085	5.45985	98	20	0.204082
		potG	Putrescine transport ATP-binding protein potG	2.63596	0.443382	18	3	0.166667
		ppsA	Phosphoenolpyruvate synthase	10.3504	21.3242	145	296	2.04138
		pspA	Phage shock protein A	42.4426	14.6026	176	60	0.340909
		puuA	Gamma-glutamylputrescine synthetase	8.02611	4.76482	68	40	0.588235
		raiA	Ribosome-associated inhibitor A	226.465	65.1742	512	146	0.285156
		rfaS	Lipopolysaccharide core biosynthesis protein rfaS	50.2929	22.894	286	129	0.451049
		rfbX	Putative O-antigen transporter	244.586	124.029	1831	920	0.502458
		rfc	O-antigen polymerase	223.68	116.467	1570	810	0.515924
		rnb	Exoribonuclease II	139.583	3.08543	1598	35	0.0219024
		rnr	Ribonuclease R	513.135	256.584	7375	3654	0.495458
		rpiR	HTH-type transcriptional regulator rpiR	46.0647	20.4556	250	110	0.44
		rpoH	RNA polymerase sigma-32 factor; RNA polymerase sigma factor	695.658	366.412	3631	1895	0.521895
		rrfF	rrfF 5S ribosomal RNA	128334	197366	125827	191740	1.52384
		rrlA	23S ribosomal RNA (rrlA)	25075.1	29762.3	427348	502591	1.17607
		rrlC	rrlC 23S ribosomal RNA	42391.5	40913	722223	690658	0.956295
		rrlH	rrlH 23S ribosomal RNA	24789.5	29064.4	422339	490640	1.16172
		rybA	Polypeptide: small protein MntS	577.543	206.461	463	164	0.354212
		ryeB	RyeB small RNA	30.4189	6.13993	30	6	0.2
		ryhB	RyhB small regulatory RNA involved in iron homeostasis	64.4011	18.7487	52	15	0.288462
		rzpD	Putative Rz endopeptidase from lambdoid prophage DLP12	46.7334	118.595	138	347	2.51449
		sdiA	Regulatory protein sdiA	84.5629	36.2201	377	160	0.424403
		sodB	Superoxide dismutase; Superoxide dismutase [Fe]	369.272	196.308	1346	709	0.526746
		thrA	Bifunctional aspartokinase/homoserine dehydrogenase 1	220.857	64.2018	3201	922	0.288035
		thrB	Homoserine kinase	242.354	69.6036	1374	391	0.284571
		thrC	Threonine synthase	254.829	75.1258	1965	574	0.292112
		thrL	Thr operon leader peptide	442.437	158.394	296	105	0.35473
		tnaA	Tryptophanase	12.3003	29.7217	104	249	2.39423
		trpT	tRNAtrpT	22283	38839	16193	27966	1.72704
		tyrU	tRNAtyrU	699.972	1263.8	545	975	1.78899
		uidB	glucuronide:H+ symporter	4.01811	2.70347	33	22	0.666667
		uxaB	Altronate oxidoreductase	14.8915	5.59216	129	48	0.372093
		wbbK	Uncharacterized protein yefI	142.685	66.4626	962	444	0.461538
		wcaM	Colanic acid biosynthesis protein wcaM	3.47975	1.93758	29	16	0.551724
		yaaJ	Uncharacterized transporter yaaJ	18.2636	7.20748	156	61	0.391026
		yaaX	Uncharacterized protein yaaX	59.9611	25.7187	120	51	0.425
		yccM	Putative electron transport protein yccM	22.5219	7.93985	146	51	0.349315
		ycgF	Uncharacterized protein ycgF	51.2469	15.9458	373	115	0.308311
		ychH	Uncharacterized protein ychH	45.8502	18.6158	87	35	0.402299
		yciW	Uncharacterized protein yciW	13.3941	67.7373	91	456	5.01099
		ycjN	Putative ABC transporter periplasmic-binding protein ycjN	3.35672	0.912075	26	7	0.269231
		ydfK	Uncharacterized protein ydfK	96.4621	16.02	158	26	0.164557
		ydjN	Uncharacterized symporter ydjN	76.5935	17.1105	637	141	0.22135
		yebF	Protein yebF	105.651	42.5647	248	99	0.399194
		yebG	Uncharacterized protein yebG	113.897	49.2635	224	96	0.428571
		yecT	Uncharacterized protein yecT	13.8324	4.22049	43	13	0.302326
		yejG	Uncharacterized protein yejG	300.685	139.548	685	315	0.459854
		yfbS	Uncharacterized transporter yfbS	27.6241	11.1517	300	120	0.4
		ygcP	Uncharacterized protein ygcP	12.464	3.91347	45	14	0.311111
		yghB	Inner membrane protein yghB	77.6581	34.2582	318	139	0.437107
		yghJ	Putative lipoprotein acfD homolog	20.6727	8.87648	550	234	0.425455
		yhaM	UPF0597 protein yhaM	20.8931	56.5722	164	440	2.68293
		yhaO	Inner membrane transport protein yhaO	9.4096	26.4635	75	209	2.78667
		yhcN	Uncharacterized protein yhcN	64.6062	22.2915	117	40	0.34188
		yhhX	Uncharacterized oxidoreductase yhhX	53.3868	23.321	335	145	0.432836
		yidI	Inner membrane protein yidI	12.8307	4.19972	37	12	0.324324
		yieE	Uncharacterized protein yieE	166.669	54.9025	769	251	0.326398
		yieF	Uncharacterized protein yieF	78.1227	38.0039	278	134	0.482014
		yifN	conserved protein	16.3311	6.66288	47	19	0.404255
		yjdP	Uncharacterized protein yjdP	39.2403	16.5778	86	36	0.418605
		yjiY	Inner membrane protein yjiY	32.8499	15.8213	417	199	0.477218
		ykgE	Uncharacterized protein ykgE	16.6632	6.59046	74	29	0.391892
		ykgH	Uncharacterized protein ykgH	8.19913	2.43377	34	10	0.294118
		yliL	Putative uncharacterized protein yliL	285.006	117.023	526	214	0.406844
		ymcE	Protein sfa	487.46	244.734	790	393	0.497468
		ymgD	Uncharacterized protein ymgD	20.989	8.28891	46	18	0.391304
		ymgG	Uncharacterized protein ymgG	26.7763	8.86016	61	20	0.327869
		ynaE	Uncharacterized protein ynaE	112.946	31.4239	185	51	0.275676
		ynfN	Uncharacterized protein ynfN	37.8759	5.09674	45	6	0.133333
		yqiJ	Inner membrane protein yqiJ	11.2192	3.86003	44	15	0.340909
		1Fold Changes were calculated as the ratio of mutant to WT. Values above 1 correspond to up-regulated transcripts while values bellow 1 correspond to down-regulated transcripts.

## Sheet: Table S2
		Table S2 – Differential expressed transcript list for ∆rnr mutant.
		Transcript	Transcript description	RPKM		Reads		Fold change1
				wt EXP	rnr EXP	wt EXP	rnr EXP	rnr EXP /wt EXP
		abgA	Aminobenzoyl-glutamate utilization protein A	1.52877	0.496544	12	4	0.333333
		aegA	Protein aegA	4.69769	23.8859	55	287	5.21818
		agp	Glucose-1-phosphatase	13.0175	30.8607	97	236	2.43299
		ansB	L-asparaginase 2	34.9304	301.86	221	1960	8.86878
		aphA	Class B acid phosphatase	27.9145	98.185	123	444	3.60976
		arpA	Ankyrin repeat protein A	5.50314	1.58602	71	21	0.295775
		betT	High-affinity choline transport protein	130.956	37.292	1574	460	0.292249
		bsmA	Uncharacterized lipoprotein yjfO	82.5872	276.098	181	621	3.43094
		bssR	Biofilm regulator bssR	10.3873	57.6139	26	148	5.69231
		carA	Carbamoyl-phosphate synthase small chain	205.346	41.7088	1420	296	0.208451
		ccmA	Cytochrome c biogenesis ATP-binding export protein ccmA	23.1526	70.9385	90	283	3.14444
		ccmC	Heme exporter protein C	10.1216	23.7987	46	111	2.41304
		clpA	ATP-dependent Clp protease ATP-binding subunit clpA	104.763	307.114	1406	4230	3.00853
		cspD	Cold shock-like protein cspD	40.352	97.6832	64	159	2.48438
		cysG	Siroheme synthase	41.2769	106.661	339	899	2.65192
		cysI	Sulfite reductase [NADPH] hemoprotein beta-component	9.24471	18.0161	94	188	2
		dcuC	Anaerobic C4-dicarboxylate transporter dcuC	3.50156	100.946	29	858	29.5862
		dmlR	Uncharacterized HTH-type transcriptional regulator yeaT	10.5029	30.5288	59	176	2.98305
		dmsA	Anaerobic dimethyl sulfoxide reductase chain A	14.6632	123.783	211	1828	8.66351
		dmsB	Anaerobic dimethyl sulfoxide reductase chain B	6.74862	113.56	26	449	17.2692
		dmsC	Anaerobic dimethyl sulfoxide reductase chain C	5.88076	73.5686	31	398	12.8387
		dpiA	Transcriptional regulatory protein dpiA	8.53892	41.1394	36	178	4.94444
		ecnB	Entericidin B	156.665	44.5957	178	52	0.292135
		entA	2,3-dihydro-2,3-dihydroxybenzoate dehydrogenase	14.3583	55.5391	66	262	3.9697
		entB	Isochorismatase	13.1759	35.1667	69	189	2.73913
		entF	Enterobactin synthetase component F	8.73111	29.7766	198	693	3.5
		fdhF	Formate dehydrogenase H	5.83743	20.9841	74	273	3.68919
		fdnG	Formate dehydrogenase, nitrate-inducible, major subunit	23.5623	114.578	421	2101	4.9905
		fdnH	Formate dehydrogenase, nitrate-inducible, iron-sulfur subunit	21.1403	78.7826	114	436	3.82456
		fdnI	Formate dehydrogenase, nitrate-inducible, cytochrome b556(fdn) subunit	33.0027	89.0342	134	371	2.76866
		feoA	Ferrous iron transport protein A	62.9933	156.187	101	257	2.54455
		feoB	Ferrous iron transport protein B	65.0569	376.93	890	5292	5.94607
		feoC	Ferrous iron transport protein C	42.2896	359.679	70	611	8.72857
		fhlA	Formate hydrogenlyase transcriptional activator	7.24823	19.1248	89	241	2.70787
		fis	DNA-binding protein fis	291.311	67.1901	583	138	0.236707
		flgJ	Peptidoglycan hydrolase flgJ	14.3324	12.9437	82	76	0.926829
		flhC	Flagellar transcriptional activator flhC	17.0907	5.64059	62	21	0.33871
		fnrS	FnrS small regulatory RNA	46.3711	224.938	46	229	4.97826
		focA	Type-1 fimbrial protein, C chain; Probable formate transporter 1	168.996	716.917	885	3853	4.35367
		frdA	Fumarate reductase flavoprotein subunit	126.193	441.412	1353	4857	3.5898
		frdB	Fumarate reductase iron-sulfur subunit	75.0978	384.601	340	1787	5.25588
		frdC	Fumarate reductase subunit C	60.6468	346.611	156	915	5.86538
		frdD	Fumarate reductase subunit D	35.5233	194.909	84	473	5.63095
		fruA	PTS system fructose-specific EIIBC component	867.435	191.353	8715	1973	0.226391
		fruB	Multiphosphoryl transfer protein	881.032	194.842	6001	1362	0.226962
		fruK	1-phosphofructokinase	1098	204.823	6263	1199	0.191442
		fucO	Lactaldehyde reductase	9.11044	13.3863	63	95	1.50794
		gcvH	Glycine cleavage system H protein	43.7409	164.341	111	428	3.85586
		gcvP	Glycine dehydrogenase [decarboxylating]	32.3767	100.248	546	1735	3.17766
		gcvT	Aminomethyltransferase	36.4947	108.452	241	735	3.04979
		gldA	Glycerol dehydrogenase	5.40897	29.5734	36	202	5.61111
		glpA	Anaerobic glycerol-3-phosphate dehydrogenase subunit A	15.6968	164.119	152	1631	10.7303
		glpB	Anaerobic glycerol-3-phosphate dehydrogenase subunit B	6.61784	136.191	50	1056	21.12
		glpC	Anaerobic glycerol-3-phosphate dehydrogenase subunit C	2.23546	84.951	16	624	39
		glpK	Glycerol kinase	61.2806	169.166	551	1561	2.83303
		glpQ	Glycerophosphoryl diester phosphodiesterase	37.6929	154.708	245	1032	4.21224
		glpT	Glycerol-3-phosphate transporter	28.057	151.083	228	1260	5.52632
		gntU	Low-affinity gluconate transporter	51.6049	141.742	414	1167	2.81884
		gspD	Probable general secretion pathway protein D	6.40573	3.28957	74	39	0.527027
		hokD	Protein hokD	10.9419	46.748	13	57	4.38462
		hybA	Hydrogenase-2 operon protein hybA	22.0705	66.4717	132	408	3.09091
		hybB	Probable Ni/Fe-hydrogenase 2 b-type cytochrome subunit	18.0583	61.8609	128	450	3.51562
		hybO	Hydrogenase-2 small chain	19.875	77.176	134	534	3.98507
		hypA	Protein hypA; Probable hydrogenase nickel incorporation protein hybF	6.05343	39.604	14	94	6.71429
		hypB	Hydrogenase isoenzymes nickel incorporation protein hypB	14.8403	92.986	79	508	6.43038
		hypC	Hydrogenase isoenzymes formation protein hypC	10.7361	98.8587	20	189	9.45
		hypD	Hydrogenase isoenzymes formation protein hypD	12.1312	110.278	82	765	9.32927
		hypE	Hydrogenase isoenzymes formation protein hypE	9.15146	90.2866	56	567	10.125
		ilvB	Acetolactate synthase; Acetolactate synthase isozyme 1 large subunit	123.335	30.3117	1237	312	0.252223
		ilvN	Acetolactate synthase isozyme 1 small subunit	121.015	20.809	238	42	0.176471
		intR	Putative lambdoid prophage Rac integrase	10.5165	3.28439	78	25	0.320513
		katG	Catalase-peroxidase 1; Catalase-peroxidase	54.0913	209.994	696	2773	3.9842
		lamB	Maltoporin	391.4	1079.89	3140	8891	2.83153
		lsrR	Transcriptional regulator lsrR	4.31742	11.9476	25	71	2.84
		malE	Maltose-binding periplasmic protein	343.701	990.006	2460	7272	2.9561
		malF	Maltose transport system permease protein malF	184.258	570.084	1695	5382	3.17522
		malG	Maltose transport system permease protein malG	148.881	416.896	808	2322	2.87376
		malK	Maltose/maltodextrin import ATP-binding protein malK	545.442	1467.51	3668	10128	2.76118
		malM	Maltose operon periplasmic protein	241.957	617.16	1355	3547	2.61771
		malP	Phosphorylase; Maltodextrin phosphorylase	159.27	504.013	2245	7291	3.24766
		malQ	4-alpha-glucanotransferase	148.537	483.186	1829	6106	3.33844
		malS	Alpha-amylase	7.83202	27.2786	94	336	3.57447
		mcbR	HTH-type transcriptional regulator mcbR	11.1394	3.30347	46	14	0.304348
		mdfA	Multidrug translocase mdfA	23.5148	6.97919	174	53	0.304598
		micA	MicA small regulatory RNA	1460.25	4347.8	1078	3294	3.05566
		mokB	Regulatory protein mokB	23.8607	78.2745	30	101	3.36667
		mokC	Regulatory protein mokC	14.0044	52.6341	21	81	3.85714
		mtfA	Protein mtfA	11.2457	37.2564	55	187	3.4
		napA	Periplasmic nitrate reductase	19.0678	183.466	279	2755	9.87455
		napB	Diheme cytochrome c napB	11.4436	53.7258	33	159	4.81818
		napC	Cytochrome c-type protein napC	22.8351	90.2959	86	349	4.05814
		napD	Protein napD	18.7744	152.269	34	283	8.32353
		napF	Ferredoxin-type protein napF	20.6792	181.039	65	584	8.98462
		napG	Ferredoxin-type protein napG	10.459	136.11	45	601	13.3556
		napH	Ferredoxin-type protein napH	13.2791	78.5594	70	425	6.07143
		narG	Respiratory nitrate reductase 1 alpha chain	41.9987	621.068	919	13947	15.1763
		narH	Respiratory nitrate reductase 1 beta chain	14.5126	334.389	133	3145	23.6466
		narI	Respiratory nitrate reductase 1 gamma chain	8.33594	114.876	35	495	14.1429
		narJ	Respiratory nitrate reductase 1 delta chain	12.5313	243.544	55	1097	19.9455
		narK	Nitrite extrusion protein 1	45.4511	465.488	378	3973	10.5106
		nikA	Nickel-binding periplasmic protein	7.469	31.3985	70	302	4.31429
		nikB	Nickel transport system permease protein nikB	11.3268	56.3729	65	332	5.10769
		nikC	Nickel transport system permease protein nikC	8.04173	41.2817	41	216	5.26829
		nikD	Nickel import ATP-binding protein nikD	8.72256	48.5081	41	234	5.70732
		nikE	Nickel import ATP-binding protein nikE	9.91364	39.8223	49	202	4.12245
		nirB	Nitrite reductase [NAD(P)H] large subunit	37.8324	335.684	566	5154	9.10601
		nirC	Probable nitrite transporter	10.7229	102.907	53	522	9.84906
		nirD	Nitrite reductase [NAD(P)H] small subunit	22.0759	265.747	48	593	12.3542
		norR	Anaerobic nitric oxide reductase transcription regulator norR	7.53377	16.9489	68	157	2.30882
		nrfA	Cytochrome c-552	4.08108	25.6775	35	226	6.45714
		pepE	Peptidase E	14.0584	48.8582	60	214	3.56667
		pepT	Peptidase T	22.9464	93.8018	169	709	4.19527
		pflB	Formate acetyltransferase 1	402.143	1210.38	5411	16714	3.08889
		plaP	putrescine:H+ symporter PlaP	152.468	33.3342	1239	278	0.224374
		potB	Spermidine/putrescine transport system permease protein potB	148.11	39.6395	750	206	0.274667
		puuP	Putrescine importer	3.26007	2.00009	27	17	0.62963
		raiA	Ribosome-associated inhibitor A	226.465	777.941	512	1805	3.52539
		rapA	RNA polymerase-associated protein rapA	108.301	27.5963	1847	483	0.261505
		ravA	ATPase ravA	15.5791	73.3896	139	672	4.83453
		rdlB	RNA: antisense RNA, trans-acting regulator of ldrB	32.8838	78.6487	22	54	2.45455
		rhtA	Inner membrane transporter rhtA	11.0909	5.5836	60	31	0.516667
		rimO	Ribosomal protein S12 methylthiotransferase rimO	48.8912	10.3137	388	84	0.216495
		rlmB	23S rRNA (guanosine-2'-O-)-methyltransferase rlmB	146.337	16.8517	660	78	0.118182
		rlmF	Ribosomal RNA large subunit methyltransferase F	39.0432	10.5485	220	61	0.277273
		rnr	Ribonuclease R	513.135	33.6271	7375	496	0.0672542
		rpoE	RNA polymerase sigma factor; RNA polymerase sigma-E factor	390.26	1048.51	1409	3885	2.75727
		rrlA	23S ribosomal RNA (rrlA)	25075.1	24603	427348	430319	1.00695
		rrlC	rrlC 23S ribosomal RNA	42391.5	41236.9	722223	721010	0.99832
		rrlD	rrlD 23S ribosomal RNA	2886.95	23700.2	49185	414388	8.42509
		rrlH	rrlH 23S ribosomal RNA	24789.5	28271.7	422339	494319	1.17043
		rrsC	rrsC 16S ribosomal RNA	14668.8	23150.2	134685	218143	1.61965
		rrsG	rrsG 16S ribosomal RNA	9876.34	18265.1	90682	172111	1.89796
		rrsH	rrsH 16S ribosomal RNA	1100.23	4751.16	10102	44770	4.4318
		rybB	RybB small regulatory RNA	245.968	639.125	183	488	2.66667
		sdhC	Succinate dehydrogenase cytochrome b556 subunit	389.728	77.9469	989	203	0.205258
		sdhD	Succinate dehydrogenase hydrophobic membrane anchor subunit	568.084	132.018	1304	311	0.238497
		sibB	SibB small RNA	152.879	478.689	164	527	3.21341
		sixA	Phosphohistidine phosphatase sixA	69.2256	181.242	214	575	2.68692
		srlB	Glucitol/sorbitol-specific phosphotransferase enzyme IIA component	25.0631	61.254	61	153	2.5082
		sroH	SroH small RNA	195.575	667.789	238	834	3.5042
		tdcB	Threonine dehydratase catabolic	2.6675	137.758	16	848	53
		tdcC	Threonine/serine transporter tdcC	4.64207	111.369	37	911	24.6216
		tdcD	Propionate kinase	4.26927	49.2488	31	367	11.8387
		tnaA	Tryptophanase	12.3003	39.1833	104	340	3.26923
		treB	PTS system trehalose-specific EIIBC component	145.118	544.264	1232	4742	3.84903
		treC	Trehalose-6-phosphate hydrolase	134.36	402.269	1322	4062	3.07262
		uhpB	Sensor protein uhpB	58.6146	16.6447	525	153	0.291429
		uhpC	Regulatory protein uhpC	44.2961	11.7154	350	95	0.271429
		uraA	Uracil permease	29.6311	8.57353	229	68	0.296943
		viaA	Protein viaA	20.7788	73.7886	180	656	3.64444
		wrbA	Flavoprotein wrbA; Putative flavoprotein wrbA	5.09175	40.9969	19	157	8.26316
		xylE	D-xylose-proton symporter	5.113	10.6285	45	96	2.13333
		yadN	Uncharacterized fimbrial-like protein yadN	4.64187	0.532123	17	2	0.117647
		ybaE	Uncharacterized protein ybaE	3.36675	10.9995	34	114	3.35294
		ybhQ	Inner membrane protein ybhQ	68.4523	214.759	182	586	3.21978
		ybjM	Inner membrane protein ybjM	9.31755	31.974	23	81	3.52174
		ycbC	Uncharacterized protein ycbC	9.40053	24.0193	45	118	2.62222
		ycbJ	Uncharacterized protein ycbJ	14.8775	60.4923	81	338	4.17284
		yccJ	Uncharacterized protein yccJ	13.0976	58.9498	21	97	4.61905
		yceA	UPF0176 protein yceA	58.3198	12.5601	371	82	0.221024
		ycgF	Uncharacterized protein ycgF	51.2469	11.7809	373	88	0.235925
		ydbJ	Uncharacterized protein ydbJ	30.63	71.4169	56	134	2.39286
		ydcZ	Inner membrane protein ydcZ	7.97583	20.2739	23	60	2.6087
		ydgI	Putative arginine/ornithine antiporter	38.9608	11.672	322	99	0.307453
		yecH	Uncharacterized protein yecH	9.56621	31.4595	16	54	3.375
		yegD	Uncharacterized chaperone protein yegD	39.4231	10.8378	319	90	0.282132
		yegQ	Uncharacterized protease yegQ	67.0464	19.7426	546	165	0.302198
		yfaH	conserved protein	7.1012	40.3632	12	70	5.83333
		yfbS	Uncharacterized transporter yfbS	27.6241	74.2012	300	827	2.75667
		yfcZ	UPF0381 protein yfcZ	195.126	542.15	377	1075	2.85146
		yfiB	Putative lipoprotein yfiB	63.1092	17.4338	194	55	0.283505
		ygcO	Ferredoxin-like protein ygcO	8.92026	26.0757	16	48	3
		ygcP	Uncharacterized protein ygcP	12.464	37.7841	45	140	3.11111
		ygeV	Uncharacterized sigma-54-dependent transcriptional regulator ygeV	6.54114	23.0007	69	249	3.6087
		yggM	Uncharacterized protein yggM	9.01353	22.0368	55	138	2.50909
		yghO	predicted DNA-binding transcriptional regulator	7.83332	2.64212	52	18	0.346154
		yhaM	UPF0597 protein yhaM	20.8931	65.1714	164	525	3.20122
		yhaO	Inner membrane transport protein yhaO	9.4096	62.7141	75	513	6.84
		yhbS	Uncharacterized N-acetyltransferase yhbS	66.3505	248.239	212	814	3.83962
		yhbT	Uncharacterized protein yhbT	80.5121	273.257	267	930	3.48315
		yhbU	Uncharacterized protease yhbU	4.97287	67.838	30	420	14
		yhbV	Uncharacterized protein yhbV	6.34572	69.2891	34	381	11.2059
		yhdJ	Uncharacterized adenine-specific methylase yhdJ	5.74868	1.62625	31	9	0.290323
		yhiM	Inner membrane protein yhiM	5.97346	1.53172	38	10	0.263158
		yidF	Uncharacterized protein yidF	22.148	59.8104	70	194	2.77143
		yijE	Uncharacterized inner membrane transporter yiJE	11.6075	41.0002	64	232	3.625
		yjeM	Inner membrane transporter yjeM	12.951	4.78671	116	44	0.37931
		yjfN	Uncharacterized protein yjfN	44.1447	154.956	83	299	3.60241
		yjiM	Uncharacterized protein yjiM	4.18323	10.1201	29	72	2.48276
		yjiY	Inner membrane protein yjiY	32.8499	86.5086	417	1127	2.70264
		yjjM	Uncharacterized protein yjjM	4.85126	17.1575	27	98	3.62963
		yjjW	Uncharacterized protein yjjW	14.607	140.483	77	760	9.87013
		ykgE	Uncharacterized protein ykgE	16.6632	175.97	74	802	10.8378
		ykgF	Uncharacterized electron transport protein ykgF	15.016	151.46	128	1325	10.3516
		ykgG	UPF0707 protein ykgG	13.9454	103.498	60	457	7.61667
		ymfA	Inner membrane protein ymfA	33.8647	7.58951	100	23	0.23
		yncD	Probable tonB-dependent receptor yncD	40.9108	8.94574	508	114	0.224409
		ynfK	Putative dethiobiotin synthetase	30.215	96.7041	130	427	3.28462
		ynjE	Putative thiosulfate sulfurtransferase ynjE	9.19286	15.178	72	122	1.69444
		yoeI	small protein	59.8417	7.47562	39	5	0.128205
		ysaA	Putative electron transport protein ysaA	24.486	129.291	74	401	5.41892
		ytfK	Uncharacterized protein ytfK	112.668	315.547	167	480	2.87425
		1Fold Changes were calculated as the ratio of mutant to WT. Values above 1 correspond to up-regulated transcripts while values bellow 1 correspond to down-regulated transcripts.

## Sheet: Table S3
		Table S3 – Differential expressed transcript list for ∆pnp mutant.
		Transcript	Transcript description	RPKM		Reads		Fold change1
				wt EXP	pnp EXP	wt EXP	pnp EXP	pnp EXP /wt EXP
		aaeA	p-hydroxybenzoic acid efflux pump subunit aaeA	5.64435	13.5992	32	80	2.5
		alaW	tRNAalaW	2419.17	15996.6	1758	12062	6.86121
		alaX	tRNAalaX	1332.06	5116.46	968	3858	3.98554
		aldA	Lactaldehyde dehydrogenase	85.2973	13.2335	733	118	0.160982
		argQ	Arginine repressor	884.686	3056.49	648	2323	3.58488
		argU	tRNAargU	53.245	155.259	39	118	3.02564
		argX	tRNAargX	2551.66	10024.7	1869	7619	4.07651
		arpA	Ankyrin repeat protein A	5.50314	2.39035	71	32	0.450704
		asnU	tRNAasnU	1106.38	6544.77	804	4935	6.13806
		asnW	tRNAasnW	3707.19	12514	2694	9436	3.5026
		bioA	Adenosylmethionine-8-amino-7-oxononanoate aminotransferase	7.50483	2.36934	58	19	0.327586
		bssR	Biofilm regulator bssR	10.3873	1.92512	26	5	0.192308
		cbl	HTH-type transcriptional regulator cbl	8.83393	39.0625	51	234	4.58824
		cspE	Cold shock-like protein cspE	8194.56	1827.82	12288	2844	0.231445
		cspI	Cold shock-like protein cspI	327.656	54.0059	497	85	0.171026
		cysI	Sulfite reductase [NADPH] hemoprotein beta-component	9.24471	2.93824	94	31	0.329787
		dadA	D-amino acid dehydrogenase small subunit	67.0929	17.3418	522	140	0.268199
		dadX	Alanine racemase, catabolic; Alanine racemase	59.5488	16.6952	385	112	0.290909
		dmsA	Anaerobic dimethyl sulfoxide reductase chain A	14.6632	4.21937	211	63	0.298578
		ebgC	Evolved beta-galactosidase subunit beta	11.0968	1.67101	32	5	0.15625
		entB	Isochorismatase	13.1759	3.4966	69	19	0.275362
		erfK	Protein erfK/srfK	33.5134	108.964	190	641	3.37368
		exuT	Hexuronate transporter	8.85232	7.84884	75	69	0.92
		fadI	3-ketoacyl-CoA thiolase	24.4603	3.80611	192	31	0.161458
		fdnG	Formate dehydrogenase, nitrate-inducible, major subunit	23.5623	3.29023	421	61	0.144893
		fdnH	Formate dehydrogenase, nitrate-inducible, iron-sulfur subunit	21.1403	4.1105	114	23	0.201754
		fepA	Ferrienterobactin receptor	12.7146	3.35514	168	46	0.27381
		fepC	Ferric enterobactin transport ATP-binding protein fepC	28.2305	3.85914	141	20	0.141844
		fes	Enterochelin esterase	11.9527	3.69754	81	26	0.320988
		fimA	Type-1 fimbrial protein, A chain	101.312	1860.42	350	6669	19.0543
		fimC	Chaperone protein fimC	11.3953	230.194	51	1069	20.9608
		fimD	Outer membrane usher protein fimD	7.09811	178.108	110	2864	26.0364
		fimE	Type 1 fimbriae regulatory protein fimE	3.75182	19.6285	14	76	5.42857
		fimF	Protein fimF	8.0576	95.486	27	332	12.2963
		fimG	Protein fimG	3.44271	86.2649	11	286	26
		fimH	Protein fimH	4.7304	75.2216	26	429	16.5
		fimI	Fimbrin-like protein fimI	32.9142	723.064	112	2553	22.7946
		flgB	Flagellar basal-body rod protein flgB	42.6971	12.5236	115	35	0.304348
		flgC	Flagellar basal-body rod protein flgC	41.9179	11.7521	110	32	0.290909
		flgE	Flagellar hook protein flgE	44.0699	12.078	320	91	0.284375
		flgG	Flagellar basal-body rod protein flgG	32.8874	7.62284	158	38	0.240506
		flgH	Flagellar L-ring protein	28.4735	7.80844	123	35	0.284553
		fliH	Flagellar assembly protein fliH	36.4655	11.3365	155	50	0.322581
		fliQ	Flagellar biosynthetic protein fliQ	24.3826	7.83284	45	15	0.333333
		flu	Antigen 43	14.7133	111.172	269	2109	7.84015
		focA	Type-1 fimbrial protein, C chain; Probable formate transporter 1	168.996	41.4071	885	225	0.254237
		fruA	PTS system fructose-specific EIIBC component	867.435	111.56	8715	1163	0.133448
		fruB	Multiphosphoryl transfer protein	881.032	110.646	6001	782	0.130312
		fruK	1-phosphofructokinase	1098	94.7861	6263	561	0.0895737
		ftsL	Cell division protein ftsL	190.476	1176.13	457	2928	6.407
		fumA	Fumarate hydratase class I, aerobic	57.2169	14.7702	560	150	0.267857
		galP	Galactose-proton symporter	103.433	25.2096	862	218	0.2529
		glpA	Anaerobic glycerol-3-phosphate dehydrogenase subunit A	15.6968	1.79143	152	18	0.118421
		gltA	Citrate synthase	220.699	59.7504	1698	477	0.280919
		gltV	tRNAgltV	10184.5	32204	7401	24283	3.28104
		glyV	tRNAglyV	2342.11	13139.9	1702	9908	5.82139
		glyX	tRNAglyX	294.484	2208.11	214	1665	7.78037
		glyY	tRNAglyY	284.851	3103.3	207	2340	11.3043
		gnsA	Protein gnsA	66.5684	12.6817	86	17	0.197674
		gntK	Thermoresistant gluconokinase	88.1936	21.6826	294	75	0.255102
		hokD	Protein hokD	10.9419	38.9361	13	48	3.69231
		holD	DNA polymerase III subunit psi	114.72	399.745	307	1110	3.61564
		holE	DNA polymerase III subunit theta	46.2778	152.234	75	256	3.41333
		idnT	Gnt-II system L-idonate transporter	4.93585	14.5146	39	119	3.05128
		ileT	tRNAileT	4396.12	41779.1	3220	31753	9.86118
		ilvC	Ketol-acid reductoisomerase	141.573	9.96471	1246	91	0.0730337
		ilvN	Acetolactate synthase isozyme 1 small subunit	121.015	37.2424	238	76	0.319328
		istR	IstR-1 and IstR-2, of which IstR-1 works as antitoxins against the toxic protein TisB	18.2513	78.2734	20	89	4.45
		lamB	Maltoporin	391.4	7.68831	3140	64	0.0203822
		leuA	2-isopropylmalate synthase	4.59659	27.6097	43	268	6.23256
		leuB	3-isopropylmalate dehydrogenase	4.85849	39.3608	32	269	8.40625
		leuC	3-isopropylmalate dehydratase large subunit	7.28921	39.8462	61	346	5.67213
		leuD	3-isopropylmalate dehydratase small subunit	9.25086	55.0209	35	216	6.17143
		leuQ	tRNAleuQ	330.322	1377.06	261	1129	4.32567
		leuV	tRNAleuV	890.984	3051.72	704	2502	3.55398
		leuX	tRNAleuX	495.76	7924.28	386	6402	16.5855
		leuZ	tRNAleuZ	368.29	1806.39	291	1481	5.08935
		lldD	L-lactate dehydrogenase [cytochrome]	87.4622	10.772	626	80	0.127796
		lldP	L-lactate permease	94.4179	10.1867	929	104	0.111948
		lldR	Putative L-lactate dehydrogenase operon regulatory protein	103.991	15.3563	496	76	0.153226
		lysT	tRNAlysT	776.116	3230.61	564	2436	4.31915
		lysV	tRNAlysV	86.6938	582.2	63	439	6.96825
		lysZ	tRNAlysZ	375.673	2189.55	273	1651	6.04762
		malE	Maltose-binding periplasmic protein	343.701	6.7325	2460	50	0.0203252
		malF	Maltose transport system permease protein malF	184.258	8.17169	1695	78	0.0460177
		malG	Maltose transport system permease protein malG	148.881	6.21522	808	35	0.0433168
		malK	Maltose/maltodextrin import ATP-binding protein malK	545.442	4.87257	3668	34	0.00926936
		malM	Maltose operon periplasmic protein	241.957	18.2417	1355	106	0.0782288
		malP	Phosphorylase; Maltodextrin phosphorylase	159.27	7.58926	2245	111	0.0494432
		malQ	4-alpha-glucanotransferase	148.537	8.45286	1829	108	0.0590487
		metN	Methionine import ATP-binding protein metN	20.5116	66.4078	128	430	3.35938
		metT	tRNAmetT	219.806	723.664	161	550	3.41615
		metV	tRNAmetV	1342.05	4672.24	983	3551	3.61241
		metW	tRNAmetW	1208.25	6234.04	885	4738	5.35367
		metZ	tRNAmetZ	558.39	4401.19	409	3345	8.17848
		mglB	D-galactose-binding periplasmic protein	38.6775	9.39841	234	59	0.252137
		mglC	Galactoside transport system permease protein mglC	30.5593	5.51227	187	35	0.187166
		mgtL	predicted leader peptide	290.091	1127.93	174	702	4.03448
		micA	MicA small regulatory RNA	1460.25	300.259	1078	230	0.213358
		mltF	Membrane-bound lytic murein transglycosylase F	22.7659	72.2681	211	695	3.29384
		mokB	Regulatory protein mokB	23.8607	75.8851	30	99	3.3
		mokC	Regulatory protein mokC	14.0044	90.6199	21	141	6.71429
		mrr	Mrr restriction system protein	20.3034	67.706	113	391	3.46018
		mtlA	PTS system mannitol-specific EIICBA component	22.6004	85.7624	256	1008	3.9375
		narG	Respiratory nitrate reductase 1 alpha chain	41.9987	3.39134	919	77	0.0837867
		narH	Respiratory nitrate reductase 1 beta chain	14.5126	4.20643	133	40	0.300752
		narK	Nitrite extrusion protein 1	45.4511	2.31762	378	20	0.0529101
		nirD	Nitrite reductase [NAD(P)H] small subunit	22.0759	6.20533	48	14	0.291667
		nrdI	Protein nrdI	5.26556	19.9361	14	55	3.92857
		ompC	Outer membrane protein C	3351.76	1146.1	22308	7915	0.354805
		ompT	Protease 7	487.696	118.502	2824	712	0.252125
		omrA	OmrA small regulatory RNA	70.3602	15.7414	56	13	0.232143
		omrB	OmrB small regulatory RNA	103.77	17.7228	79	14	0.177215
		osmB	Osmotically-inducible lipoprotein B	57.3661	17.3934	89	28	0.314607
		pgaC	Biofilm PGA synthesis N-glycosyltransferase pgaC	5.29235	14.8156	42	122	2.90476
		pgaD	Biofilm PGA synthesis protein pgaD	6.72624	26.2895	18	73	4.05556
		pheU	tRNApheU	31.6501	122.01	23	92	4
		pheV	tRNApheV	28.8979	303.699	21	229	10.9048
		phnO	Protein phnO	5.3625	18.9495	15	55	3.66667
		pinQ	Putative DNA-invertase from lambdoid prophage Qin	26.238	7.29924	97	28	0.28866
		pmrR		76.7859	233.941	62	196	3.16129
		pnp	polynucleotide phosphorylase	1011.22	61.7645	12749	808	0.0633775
		ppsA	Phosphoenolpyruvate synthase	10.3504	64.7351	145	941	6.48966
		proL	tRNAproL	102.394	338.148	75	257	3.42667
		pspB	Phage shock protein B	29.003	9.11458	46	15	0.326087
		psuG	b2165	5.25948	1.18271	30	7	0.233333
		ptsG	PTS system glucose-specific EIICB component	851.281	180.275	7286	1601	0.219736
		raiA	Ribosome-associated inhibitor A	226.465	54.9897	512	129	0.251953
		rbsA	Ribose import ATP-binding protein rbsA; Ribose import ATP-binding protein rbsA 1	638.949	98.7998	5734	920	0.160446
		rbsB	D-ribose-binding periplasmic protein	989.47	140.464	5370	791	0.1473
		rbsC	Ribose transport system permease protein rbsC	737.068	83.0569	4319	505	0.116925
		rbsK	Ribokinase	718.674	108.274	4062	635	0.156327
		rbsR	Ribose operon repressor	236.725	65.0459	1424	406	0.285112
		rdlB	RNA: antisense RNA, trans-acting regulator of ldrB	32.8838	108.039	22	75	3.40909
		rfaS	Lipopolysaccharide core biosynthesis protein rfaS	50.2929	13.5579	286	80	0.27972
		rihA	Pyrimidine-specific ribonucleoside hydrolase rihA	74.5601	19.9978	424	118	0.278302
		rpiB	Ribose-5-phosphate isomerase B	26.3549	5.68142	76	17	0.223684
		rpsT	30S ribosomal protein S20	2483.75	7634.47	4498	14346	3.18942
		rrfA	5S ribosomal RNA (rrfA)	46969.7	96454.4	46052	98128	2.13081
		rrfC	rrfC 5S ribosomal RNA	52498.7	95252.2	51473	96905	1.88264
		rrfF	rrfF 5S ribosomal RNA	128334	242531	125827	246739	1.96094
		rrlA	23S ribosomal RNA (rrlA)	25075.1	23237.2	427348	410926	0.961572
		rrlC	rrlC 23S ribosomal RNA	42391.5	33634.7	722223	594594	0.823283
		rrlD	rrlD 23S ribosomal RNA	2886.95	6172.93	49185	109125	2.21866
		rrlH	rrlH 23S ribosomal RNA	24789.5	25066.6	422339	443127	1.04922
		rrsC	rrsC 16S ribosomal RNA	14668.8	14971.7	134685	142638	1.05905
		rrsH	rrsH 16S ribosomal RNA	1100.23	3432.91	10102	32706	3.23758
		rttR	RttR small RNA	314.608	2948.08	401	3899	9.72319
		rybA	Polypeptide: small protein MntS	577.543	132.238	463	110	0.237581
		rybB	RybB small regulatory RNA	245.968	38.8606	183	30	0.163934
		rydB	RydB small RNA regulator of RpoS	22.0408	252.067	15	178	11.8667
		rzpD	Putative Rz endopeptidase from lambdoid prophage DLP12	46.7334	151.761	138	465	3.36957
		sdhA	Succinate dehydrogenase flavoprotein subunit	550.126	79.7337	5765	867	0.15039
		sdhB	Succinate dehydrogenase iron-sulfur subunit	531.239	80.6091	2350	370	0.157447
		sdhC	Succinate dehydrogenase cytochrome b556 subunit	389.728	41.0156	989	108	0.109201
		sdhD	Succinate dehydrogenase hydrophobic membrane anchor subunit	568.084	52.9012	1304	126	0.0966258
		selC	tRNAsec	246.33	911.562	206	791	3.83981
		serT	tRNAserT	576.702	2540.41	459	2098	4.57081
		setA	Sugar efflux transporter A	17.3529	54.6578	123	402	3.26829
		sgcE	Protein sgcE	3.55406	13.9454	14	57	4.07143
		sgrS	SgrS small regulatory RNA	39.4347	127.286	63	211	3.34921
		sibA	SibA small RNA	162.607	624.246	181	721	3.98343
		sibB	SibB small RNA	152.879	770.819	164	858	5.23171
		sibD	SibD small RNA	587.541	2398.28	654	2770	4.23547
		sroH	SroH small RNA	195.575	955.087	238	1206	5.06723
		sucA	2-oxoglutarate dehydrogenase E1 component	444.837	81.7926	7317	1396	0.190789
		sucB	Dihydrolipoyllysine-residue succinyltransferase component of 2-oxoglutarate dehydrogenase complex	469.432	115.705	3433	878	0.255753
		sucC	Succinyl-CoA ligase [ADP-forming] subunit beta	337.087	89.1112	2366	649	0.274303
		thrW	tRNAthrW	265.586	1157.77	193	873	4.52332
		treC	Trehalose-6-phosphate hydrolase	134.36	34.6739	1322	354	0.267776
		trpT	tRNAtrpT	22283	49911.3	16193	37635	2.32415
		uxaB	Altronate oxidoreductase	14.8915	3.67132	129	33	0.255814
		valU	tRNAvalU	503.649	5014.34	366	3781	10.3306
		valW	tRNAvalW	148.813	547.353	109	416	3.81651
		valY	tRNAvalY	1517.83	5848.52	1103	4410	3.99819
		xapB	Xanthosine permease	3.97982	14.575	30	114	3.8
		xapR	HTH-type transcriptional regulator xapR	5.00691	13.4038	27	75	2.77778
		xylG	Xylose import ATP-binding protein xylG	5.99015	18.4734	55	176	3.2
		yaaW	UPF0174 protein yaaW	2.95031	14.8728	13	68	5.23077
		yadD	Uncharacterized protein yadD	8.18724	31.7368	45	181	4.02222
		yahM	Uncharacterized protein yahM	8.20076	31.6136	14	56	4
		yaiT	predicted protein	4.22181	10.1153	72	179	2.48611
		ybbC	Uncharacterized protein ybbC	10.7591	1.59523	26	4	0.153846
		ybjC	Uncharacterized protein ybjC	65.6615	198.247	128	401	3.13281
		ybjO	Inner membrane protein ybjO	16.4059	64.7941	51	209	4.09804
		yccJ	Uncharacterized protein yccJ	13.0976	1.80324	21	3	0.142857
		ycgF	Uncharacterized protein ycgF	51.2469	8.07697	373	61	0.163539
		yciE	Protein yciE	5.60319	0.900003	18	3	0.166667
		ydcZ	Inner membrane protein ydcZ	7.97583	31.0807	23	93	4.04348
		ydeA	UPF0401 protein yubL; Probable sugar efflux transporter; Sugar efflux transporter	5.72835	23.4291	41	174	4.2439
		ydhS	Uncharacterized protein ydhS	5.23829	19.7896	50	196	3.92
		yeaC	Uncharacterized protein yeaC	83.7413	19.6589	156	38	0.24359
		yebB	Uncharacterized protein yebB	8.49678	34.0343	32	133	4.15625
		yeiQ	Uncharacterized oxidoreductase yeiQ	29.717	7.15988	260	65	0.25
		yfiD	Autonomous glycyl radical cofactor	786.636	65.0691	1969	169	0.0858304
		ygdI	Uncharacterized lipoprotein ygdI	39.9165	308.956	64	514	8.03125
		ygiM	Uncharacterized protein ygiM	83.4637	18.4284	323	74	0.229102
		yhaM	UPF0597 protein yhaM	20.8931	75.3856	164	614	3.7439
		yhaO	Inner membrane transport protein yhaO	9.4096	63.4789	75	525	7
		yhdJ	Uncharacterized adenine-specific methylase yhdJ	5.74868	18.0504	31	101	3.25806
		yiaD	Inner membrane lipoprotein yiaD	87.1822	27.3009	357	116	0.32493
		yieE	Uncharacterized protein yieE	166.669	35.7177	769	171	0.222367
		yjaA	Uncharacterized protein yjaA	60.3261	263.357	151	684	4.5298
		yjbI	conserved protein	4.78384	2.45887	45	24	0.533333
		yjcB	Uncharacterized protein yjcB	27.6793	164.081	53	326	6.15094
		yjdP	Uncharacterized protein yjdP	39.2403	10.9935	86	25	0.290698
		yjhE	KpLE2 phage-like element; predicted membrane protein (pseudogene)	6.9587	43.5915	12	78	6.5
		yjhF	Uncharacterized permease yjhF	5.44932	17.3068	44	145	3.29545
		yjiA	Uncharacterized GTP-binding protein yjiA	27.5492	107.197	160	646	4.0375
		yjiX	Uncharacterized protein yjiX	15.0178	63.1561	22	96	4.36364
		yjiY	Inner membrane protein yjiY	32.8499	308.464	417	4063	9.74341
		yjjZ	Uncharacterized protein yjjZ	35.04	390.095	58	670	11.5517
		ykfG	Putative radC-like protein ykfG	9.21224	33.6104	28	106	3.78571
		ykfH	Uncharacterized protein ykfH	9.56181	45.4612	15	74	4.93333
		ykfI	Uncharacterized protein ykfI	18.1349	58.8262	41	138	3.36585
		ykgE	Uncharacterized protein ykgE	16.6632	1.08507	74	5	0.0675676
		ykgF	Uncharacterized electron transport protein ykgF	15.016	2.26117	128	20	0.15625
		ykgH	Uncharacterized protein ykgH	8.19913	1.39444	34	6	0.176471
		yliL	Putative uncharacterized protein yliL	285.006	85.1169	526	163	0.309886
		ymgD	Uncharacterized protein ymgD	20.989	4.83712	46	11	0.23913
		ymgG	Uncharacterized protein ymgG	26.7763	6.76863	61	16	0.262295
		ynfN	Uncharacterized protein ynfN	37.8759	3.24467	45	4	0.0888889
		yohJ	UPF0299 membrane protein yohJ	17.7635	4.8381	46	13	0.282609
		yqaA	Inner membrane protein yqaA	66.242	233.034	183	668	3.65027
		yqaB	Phosphatase yqaB	71.9404	228.849	256	845	3.30078
		zapC	cell division factor ZapC, localizes to the cytokinetic ring	38.0108	112.152	130	398	3.06154
		1Fold Changes were calculated as the ratio of mutant to WT. Values above 1 correspond to up-regulated transcripts while values bellow 1 correspond to down-regulated transcripts.
